# Supplementary material for: Health-Related Physical Fitness Evaluation in HIV-Diagnosed Children and Adolescents: A Scoping Review
Source: Int J Environ Res Public Health. 2024 Apr 25;21(5):541. doi: 10.3390/ijerph21050541 (PMC11121308; doi:10.3390/ijerph21050541)
Supplement: Supplementary file 1 [file ijerph-21-00541-s001.zip]

Archive with 1 entries (1 files):
- ijerph-2940752-supplementary.pdf
